# Supplementary material for: Circulating Biomarkers of Endothelial Dysfunction and Inflammation in Predicting Clinical Outcomes in Diabetic Patients with Critical Limb Ischemia
Source: Int J Mol Sci. 2022 Sep 13;23(18):10641. doi: 10.3390/ijms231810641 (PMC9506462; doi:10.3390/ijms231810641)
Supplement: Supplementary file 1 [file ijms-23-10641-s001.zip]

Archive with 1 entries (1 files):
- ijms-1896956-supplementary.pdf
